# Supplementary material for: Comparative analysis of management practices and end-users’ desired breeding traits in the miracle plant [Synsepalum dulcificum (Schumach & Thonn.) Daniell] across ecological zones and sociolinguistic groups in West Africa
Source: J Ethnobiol Ethnomed. 2021 Jun 19;17:41. doi: 10.1186/s13002-021-00467-8 (PMC8214305; doi:10.1186/s13002-021-00467-8)
Supplement: Supplementary file 2 — Additional file 2. Sociolinguistic group-based disaggregation of top five important species in Synsepalum dulcificum-based production system. [file 13002_2021_467_MOESM2_ESM.xlsx]

## Sheet: Sheet 1
Production system	Adja			Fon			Sahoue			Akan			Ewe			Ga-adangbe
	Species	Importance score	Rank	Species	Importance score	Rank	Species	Importance score	Rank	Species	Importance score	Rank	Species	Importance score	Rank	Species	Importance score	Rank
Farm	Zea mays	4.58	1st	Elaeis guineensis	4.18	1st	Zea mays	4.42	1st	Theobroma cacao	4.29	1st	Theobroma cacao	3.84	1st	Theobroma cacao	3.86	1st
	Elaeis guineensis	3.75	2nd	Zea mays	3.82	2nd	Elaeis guineensis	3.44	2nd	Manihot esculenta	3.34	2nd	Manihot esculenta	3.78	2nd	Manihot esculenta	3.65	2nd
	Manihot esculenta	2.88	3rd	Manihot esculenta	2.5	3rd	Manihot esculenta	3.23	3rd	Solanum aethiopicum	3.3	3rd	Zea mays	3.65	3rd	Elaeis guineensis	3.53	3rd
	Tectona grandis	2.58	4th	Vigna unguiculata	2.5	4th	Capsicum spp	2.66	4th	Synsepalum dulcificum	3.12	4th	Cola nitida	3.09	4th	Zea mays	3.37	4th
	Citrus sinensis	2.56	5th	Citrus sinensis	2.16	5th	Musa sapientum	2.33	5th	Zea mays	3.02	5th	Garcinia kola	2.88	5th	Dioscorea spp	2.83	5th
Home-garden	Citrus sinensis	4	1st	Newbouldia laevis	4.33	1st	Elaeis guineensis	4	1st	Theobroma cacao	4.36	1st	Monodora myristica	4.66	1st	Theobroma cacao	4.68	1st
	Musa sapientum	4	2nd	Citrus sinensis	3.3	2nd	Musa sapientum	3.66	2nd	Chrysophyllum albidum	4	2nd	Xylopia aethiopica	4.33	2nd	Elaeis guineensis	4	2nd
	Moringa oleifera	3.66	3rd	Cocos nuciferae	3.28	3rd	Citrus sinensis	2.25	3rd	Musa parasidica	3.5	3rd	Theobroma cacao	3.75	3rd	Musa parasidica	3.94	3rd
	Mangifera indica	2	4th	Citrus lemon	3.22	4th	Mangifera indica	2.2	4th	Musa sapientum	3.08	4th	Coffea arabica	3.42	4th	Manihot esculentus	3.6	4th
	Tectona grandis	2	5th	Elaeis guineensis	3.16	5th	Synsepalum dulcificum	1	5th	Cocos nuciferae	3	5th	Cola nitida	3.33	5th	Discorea spp	3.25	5th
